# Supplementary material for: Deubiquitinating Enzymes Ubiquitin-Specific Proteases 7 and 10 Regulate TAU Aggregation
Source: Int J Mol Sci. 2025 Nov 15;26(22):11062. doi: 10.3390/ijms262211062 (PMC12652193; doi:10.3390/ijms262211062)
Supplement: Supplementary file 1 [file ijms-26-11062-s001.zip]

Archive with 2 entries (2 files):
- Volbracht_ suppl. figure legends_IJMS revision.pdf
- Volbracht_suppl. figures_IJMS revision.pdf
